# Supplementary material for: Process Evaluation of a Time-Restricted Eating Intervention for Weight Management in South African Women Living with Overweight/Obesity and HIV on Dolutegravir-Based Antiretroviral Therapy: A Qualitative, RE-AIM-Informed Analysis
Source: Nutrients. 2026 Feb 1;18(3):474. doi: 10.3390/nu18030474 (PMC12899678; doi:10.3390/nu18030474)
Supplement: Supplementary file 1 [file nutrients-18-00474-s001.zip]

Archive with 1 entries (1 files):
- nutrients-4000099-supplementary.pdf
